# Supplementary material for: De novo genome assembly and functional annotation for Fusarium langsethiae
Source: BMC Genomics. 2022 Feb 22;23:158. doi: 10.1186/s12864-022-08368-0 (PMC8864894; doi:10.1186/s12864-022-08368-0)
Supplement: Supplementary file 2 — Additional file 2. [file 12864_2022_8368_MOESM2_ESM.tsv]

contig_13_pilon_5071824-5086139	Blast2GO	CDS	1	14315	.	.	.	ID=contig_13_pilon_5071824-5086139;Description=ferrichrome siderophore peptide synthetase;Gene=A0A2L2TWL9;Gene=FG11026.1;Gene=FGRAMCML3066_01t21133.1;Gene=FIESC28_03216;Gene=NPS1;Gene=FOTG_11399;Gene=FLAG1_08289;Gene=FSPOR_4638;Gene=BN850_0116480;Gene=FGRA07_07683;Gene=FPOA_08925;Gene=FLONG3_1976;Gene=FCULG_00010993;Gene=FOYG_14134;Gene= [01;31m [KNRPS [m [K2;Gene=FIE12Z_8272;Gene=FRV6_15428;Onto…
contig_57_pilon_5846016-5857862	Blast2GO	CDS	1	11846	.	.	.	ID=contig_57_pilon_5846016-5857862;Description=fusarin C cluster-polyketide synthase/ [01;31m [KNRPS [m [K;Gene=A0A2L2SVM8;Gene=Fba_175;Gene=Fay_1582;Gene=FIESC28_05255;Gene=FUS1;Gene=FSPOR_1668;Gene=Fpo_1381;Gene=FNYG_14910;Gene=FCULG_00007465;Gene=FGRAMPH1_01T25691;Gene=FGRA07_08149;Gene=FPOA_10625;Gene=FGRAMCML3066_01t25775.1;Gene=LW93_9161;Gene=CEK26_012747;Gene=PKS10;Ontology_term=3-oxoacyl-…
contig_6_pilon_273999-277430	Blast2GO	CDS	1	3431	.	.	.	ID=contig_6_pilon_273999-277430;Description=isoamyl alcohol oxidase;Gene=FSPOR_5261;Gene= [01;31m [KNRPS [m [K;Gene=FOBC_02660;Gene=FOQG_12327;Gene=FFC1_00007;Gene=FLAG1_08960;Gene=CEK26_001936;Gene=CEK26_001935;Gene=apf8;Gene=Q05000;Gene=apf9;Gene=BFJ71_g10123;Gene=1422;Gene=BGLAP;Gene=aps9;Gene=aps8;Gene=9807;Gene=9808;Gene=BFJ70_g15120;Ontology_term=FAD binding,myosin complex,hydroxyapatite bi…
contig_57_pilon_6176440-6177311	Blast2GO	CDS	1	871	.	.	.	ID=contig_57_pilon_6176440-6177311;Description=nonribosomal peptide;Gene=FCULG_00012241;Gene= [01;31m [KNRPS [m [K7;Gene=BFJ65_g18377;Gene=FSPOR_6069;Gene=FGRA07_04994;Gene=FGRAMCML3066_01t09449.1;Ontology_term=isomerase activity,ligase activity,phosphopantetheine binding,protein dimerization activity;Ontology_id=GO:0016853,GO:0016874,GO:0031177,GO:0046983;Enzyme_code=EC:5,EC:6;Enzyme_name=Isomer…
contig_55_pilon_9952-19843	Blast2GO	CDS	1	9891	.	.	.	ID=contig_55_pilon_9952-19843;Description=non-ribosomal peptide synthetase;Gene=BN851_0093120;Gene= [01;31m [KNRPS [m [K30;Gene=FGRAMCML3066_01t00163.1;Gene=FLONG3_12;Gene=FNYG_11139;Gene=FIE12Z_2752;Gene=FSPOR_4481;Gene=FIE12Z_3994;Gene=FGRA07_10392;Gene=A0A2L2T1P5;Ontology_term=ligase activity;Ontology_id=GO:0016874;Enzyme_code=EC:6;Enzyme_name=Ligases
contig_57_pilon_6189724-6191965	Blast2GO	CDS	1	2241	.	.	.	ID=contig_57_pilon_6189724-6191965;Description=non-ribosomal peptide synthetase;Gene=FCULG_00012241;Gene= [01;31m [KNRPS [m [K7;Gene=FOPG_14057;Gene=FocTR4_00011088;Gene=FSPOR_6069;Gene=FOTG_12510;Gene=FGRA07_04994;Gene=FOVG_14424;Gene=FOXB_07954;Gene=BFJ71_g11972;Gene=FGRAMCML3066_01t09449.1;Gene=FOYG_16010;Gene=FOIG_12780;Ontology_term=phosphopantetheine binding,ligase activity,isomerase activi…
contig_57_pilon_6192016-6194305	Blast2GO	CDS	1	2289	.	.	.	ID=contig_57_pilon_6192016-6194305;Description=non-ribosomal peptide synthetase;Gene=FCULG_00012241;Gene= [01;31m [KNRPS [m [K7;Gene=FNYG_12798;Gene=FLAG1_07345;Gene=FVEG_11762;Gene=FSPOR_6069;Gene=FGRA07_04994;Gene=FGRAMCML3066_01t09449.1;Gene=FIE12Z_3994;Ontology_term=phosphopantetheine binding,ligase activity,isomerase activity;Ontology_id=GO:0031177,GO:0016874,GO:0016853;Enzyme_code=EC:5,EC:6…
contig_53_pilon_6532081-6559076	Blast2GO	CDS	1	26995	.	.	.	ID=contig_53_pilon_6532081-6559076;Description=Nonribosomal peptide synthetase dtxS1;Gene=FOPG_14057;Gene= [01;31m [KNRPS [m [K32;Gene=FocTR4_00011088;Gene=FLAG1_04748;Gene=ATP1A1;Gene=CEK26_003543;Gene=FLONG3_8178;Gene=1206;Gene=FSPOR_1018;Gene=FOVG_14424;Gene=FOXB_07954;Gene=BFJ71_g11972;Gene=A0A2L2T7S9;Gene=BFJ68_g11103;Gene=BFJ65_g15932;Gene=BFJ70_g4440;Gene=FOIG_12780;Ontology_term=regulatio…
contig_10_pilon_73259-75047	Blast2GO	CDS	1	1788	.	.	.	ID=contig_10_pilon_73259-75047;Description=PKS- [01;31m [KNRPS [m [K hybrid synthetase;Gene=BFJ68_g16247;Gene=FOC1_g10000627;Gene=BFJ63_vAg18341;Gene=FOXB_00077;Gene=Q870E2;Gene=BFJ68_g16918;Gene=FOXB_10930;Gene=FOC1_g10000094;Gene=FIE12Z_12827;Gene=BFJ72_g15236;Gene=Focb16_v005462;Gene=BFJ72_g15136;Gene=BFJ65_g18313;Gene=BFJ65_g18467;Gene=A0A2L2T9X8;Gene=BFJ65_g14488;Gene=BFJ65_g18457;Ontology_t…
contig_10_pilon_532461-535371	Blast2GO	CDS	1	2910	.	.	.	ID=contig_10_pilon_532461-535371;Description=PKS- [01;31m [KNRPS [m [K hybrid synthetase;Gene=FOZG_18177;Gene=FOQG_17845;Gene=BFJ69_g17804;Gene=FOXG_12449;Gene=FIE12Z_11035;Gene=BFJ65_g11117;Gene=BFJ71_g16845;Gene=FOXG_16676;Gene=FOTG_18889;Gene=BFJ65_g13408;Gene=BFJ65_g15104;Gene=FRV6_16613;Gene=BFJ68_g16355;Gene=BFJ65_g17720;Ontology_term=regulation of transcription, DNA-templated;Ontology_id=G…
contig_10_pilon_640859-643796	Blast2GO	CDS	1	2937	.	.	.	ID=contig_10_pilon_640859-643796;Description=PKS- [01;31m [KNRPS [m [K hybrid synthetase;Gene=FPOA_12541;Gene=FOZG_18177;Gene=FOQG_17845;Gene=BFJ69_g17804;Gene=FPOA_20968;Gene=FOXG_12449;Gene=FPOA_06771;Gene=FPOA_21135;Gene=FPOA_09028;Gene=BFJ71_g16845;Gene=FPOA_03639;Gene=BFJ68_g16355;Gene=FPOA_14027;Ontology_term=melanin biosynthetic process,DNA binding,zinc ion binding,monophenol monooxygenase…
contig_10_pilon_818087-821018	Blast2GO	CDS	1	2931	.	.	.	ID=contig_10_pilon_818087-821018;Description=PKS- [01;31m [KNRPS [m [K hybrid synthetase;Gene=BFJ65_g16990;Gene=FOQG_17845;Gene=BFJ69_g17804;Gene=BFJ69_g17906;Gene=BFJ65_g11117;Gene=BFJ71_g16845;Gene=FOQG_19362;Gene=FOXG_16676;Gene=FOTG_18889;Gene=BFJ65_g13408;Gene=BFJ70_g17625;Gene=Focb16_v004285;Gene=FRV6_16613;Gene=BFJ68_g16355;Gene=BFJ65_g17720;Ontology_term=regulation of transcription, DNA-t…
contig_10_pilon_1121336-1124246	Blast2GO	CDS	1	2910	.	.	.	ID=contig_10_pilon_1121336-1124246;Description=PKS- [01;31m [KNRPS [m [K hybrid synthetase;Gene=FOZG_18177;Gene=FOQG_17845;Gene=BFJ69_g17804;Gene=FOXG_12449;Gene=FIE12Z_11035;Gene=BFJ65_g11117;Gene=BFJ71_g16845;Gene=FOXG_16676;Gene=FOTG_18889;Gene=BFJ65_g13408;Gene=BFJ65_g15104;Gene=FRV6_16613;Gene=BFJ68_g16355;Gene=BFJ65_g17720;Ontology_term=regulation of transcription, DNA-templated;Ontology_id…
contig_11_pilon_46965-49896	Blast2GO	CDS	1	2931	.	.	.	ID=contig_11_pilon_46965-49896;Description=PKS- [01;31m [KNRPS [m [K hybrid synthetase;Gene=BFJ65_g16990;Gene=FOQG_17845;Gene=BFJ69_g17804;Gene=BFJ69_g17906;Gene=BFJ65_g11117;Gene=BFJ71_g16845;Gene=FOQG_19362;Gene=FOXG_16676;Gene=FOTG_18889;Gene=BFJ65_g13408;Gene=BFJ70_g17625;Gene=Focb16_v004285;Gene=FRV6_16613;Gene=BFJ68_g16355;Gene=BFJ65_g17720;Ontology_term=regulation of transcription, DNA-tem…
contig_11_pilon_2790642-2793552	Blast2GO	CDS	1	2910	.	.	.	ID=contig_11_pilon_2790642-2793552;Description=PKS- [01;31m [KNRPS [m [K hybrid synthetase;Gene=FOZG_18177;Gene=FOQG_17845;Gene=BFJ69_g17804;Gene=FOXG_12449;Gene=FIE12Z_11035;Gene=BFJ65_g11117;Gene=BFJ71_g16845;Gene=FOXG_16676;Gene=FOTG_18889;Gene=BFJ65_g13408;Gene=BFJ65_g15104;Gene=FRV6_16613;Gene=BFJ68_g16355;Gene=BFJ65_g17720;Ontology_term=regulation of transcription, DNA-templated;Ontology_id…
contig_13_pilon_428209-431131	Blast2GO	CDS	1	2922	.	.	.	ID=contig_13_pilon_428209-431131;Description=PKS- [01;31m [KNRPS [m [K hybrid synthetase;Gene=FPOA_12541;Gene=FOZG_18177;Gene=FOQG_17845;Gene=BFJ69_g17804;Gene=FPOA_20968;Gene=FOXG_12449;Gene=FPOA_06771;Gene=FPOA_21135;Gene=FPOA_09028;Gene=BFJ71_g16845;Gene=FPOA_03639;Gene=BFJ68_g16355;Gene=FPOA_14027;Ontology_term=melanin biosynthetic process,DNA binding,zinc ion binding,monophenol monooxygenase…
contig_13_pilon_1045872-1048782	Blast2GO	CDS	1	2910	.	.	.	ID=contig_13_pilon_1045872-1048782;Description=PKS- [01;31m [KNRPS [m [K hybrid synthetase;Gene=FOZG_18177;Gene=FOQG_17845;Gene=BFJ69_g17804;Gene=FOXG_12449;Gene=FIE12Z_11035;Gene=BFJ65_g11117;Gene=BFJ71_g16845;Gene=FOXG_16676;Gene=FOTG_18889;Gene=BFJ65_g13408;Gene=BFJ65_g15104;Gene=FRV6_16613;Gene=BFJ68_g16355;Gene=BFJ65_g17720;Ontology_term=regulation of transcription, DNA-templated;Ontology_id…
contig_13_pilon_1133935-1135687	Blast2GO	CDS	1	1752	.	.	.	ID=contig_13_pilon_1133935-1135687;Description=PKS- [01;31m [KNRPS [m [K hybrid synthetase;Gene=FOZG_18177;Gene=BFJ65_g17794;Gene=BFJ65_g18860;Gene=FOQG_17845;Gene=BFJ69_g17804;Gene=FOXG_12449;Gene=FOXG_16739;Gene=BFJ65_g11117;Gene=BFJ71_g16845;Gene=FOTG_16023;Gene=FOXG_16676;Gene=BFJ65_g13408;Gene=BFJ70_g17625;Gene=BFJ63_vAg18956;Gene=FRV6_16613;Gene=BFJ68_g16355;Gene=BFJ65_g17720;Ontology_term=…
contig_13_pilon_1145023-1147945	Blast2GO	CDS	1	2922	.	.	.	ID=contig_13_pilon_1145023-1147945;Description=PKS- [01;31m [KNRPS [m [K hybrid synthetase;Gene=FPOA_12541;Gene=FOZG_18177;Gene=FOQG_17845;Gene=BFJ69_g17804;Gene=FPOA_20968;Gene=FOXG_12449;Gene=FPOA_06771;Gene=FPOA_21135;Gene=FPOA_09028;Gene=BFJ71_g16845;Gene=FPOA_03639;Gene=BFJ68_g16355;Gene=FPOA_14027;Ontology_term=melanin biosynthetic process,DNA binding,zinc ion binding,monophenol monooxygena…
contig_13_pilon_1805446-1808368	Blast2GO	CDS	1	2922	.	.	.	ID=contig_13_pilon_1805446-1808368;Description=PKS- [01;31m [KNRPS [m [K hybrid synthetase;Gene=FPOA_12541;Gene=FOZG_18177;Gene=FOQG_17845;Gene=BFJ69_g17804;Gene=FPOA_20968;Gene=FOXG_12449;Gene=FPOA_06771;Gene=FPOA_21135;Gene=FPOA_09028;Gene=BFJ71_g16845;Gene=FPOA_03639;Gene=BFJ68_g16355;Gene=FPOA_14027;Ontology_term=melanin biosynthetic process,DNA binding,zinc ion binding,monophenol monooxygena…
contig_13_pilon_4134171-4137093	Blast2GO	CDS	1	2922	.	.	.	ID=contig_13_pilon_4134171-4137093;Description=PKS- [01;31m [KNRPS [m [K hybrid synthetase;Gene=FPOA_12541;Gene=FOZG_18177;Gene=FOQG_17845;Gene=BFJ69_g17804;Gene=FPOA_20968;Gene=FOXG_12449;Gene=FPOA_06771;Gene=FPOA_21135;Gene=FPOA_09028;Gene=BFJ71_g16845;Gene=FPOA_03639;Gene=BFJ68_g16355;Gene=FPOA_14027;Ontology_term=melanin biosynthetic process,DNA binding,zinc ion binding,monophenol monooxygena…
contig_13_pilon_4580726-4583636	Blast2GO	CDS	1	2910	.	.	.	ID=contig_13_pilon_4580726-4583636;Description=PKS- [01;31m [KNRPS [m [K hybrid synthetase;Gene=FOZG_18177;Gene=FOQG_17845;Gene=BFJ69_g17804;Gene=FOXG_12449;Gene=FIE12Z_11035;Gene=BFJ65_g11117;Gene=BFJ71_g16845;Gene=FOXG_16676;Gene=FOTG_18889;Gene=BFJ65_g13408;Gene=BFJ65_g15104;Gene=FRV6_16613;Gene=BFJ68_g16355;Gene=BFJ65_g17720;Ontology_term=regulation of transcription, DNA-templated;Ontology_id…
contig_13_pilon_6485898-6488808	Blast2GO	CDS	1	2910	.	.	.	ID=contig_13_pilon_6485898-6488808;Description=PKS- [01;31m [KNRPS [m [K hybrid synthetase;Gene=FOZG_18177;Gene=FOQG_17845;Gene=BFJ69_g17804;Gene=FOXG_12449;Gene=FIE12Z_11035;Gene=BFJ65_g11117;Gene=BFJ71_g16845;Gene=FOXG_16676;Gene=FOTG_18889;Gene=BFJ65_g13408;Gene=BFJ65_g15104;Gene=FRV6_16613;Gene=BFJ68_g16355;Gene=BFJ65_g17720;Ontology_term=regulation of transcription, DNA-templated;Ontology_id…
contig_13_pilon_8074070-8076980	Blast2GO	CDS	1	2910	.	.	.	ID=contig_13_pilon_8074070-8076980;Description=PKS- [01;31m [KNRPS [m [K hybrid synthetase;Gene=FOZG_18177;Gene=FOQG_17845;Gene=BFJ69_g17804;Gene=FOXG_12449;Gene=FIE12Z_11035;Gene=BFJ65_g11117;Gene=BFJ71_g16845;Gene=FOXG_16676;Gene=FOTG_18889;Gene=BFJ65_g13408;Gene=BFJ65_g15104;Gene=FRV6_16613;Gene=BFJ68_g16355;Gene=BFJ65_g17720;Ontology_term=regulation of transcription, DNA-templated;Ontology_id…
contig_13_pilon_8367361-8370283	Blast2GO	CDS	1	2922	.	.	.	ID=contig_13_pilon_8367361-8370283;Description=PKS- [01;31m [KNRPS [m [K hybrid synthetase;Gene=FPOA_12541;Gene=FOZG_18177;Gene=FOQG_17845;Gene=BFJ69_g17804;Gene=FPOA_20968;Gene=FOXG_12449;Gene=FPOA_06771;Gene=FPOA_21135;Gene=FPOA_09028;Gene=BFJ71_g16845;Gene=FPOA_03639;Gene=BFJ68_g16355;Gene=FPOA_14027;Ontology_term=melanin biosynthetic process,DNA binding,zinc ion binding,monophenol monooxygena…
contig_16_pilon_366053-368957	Blast2GO	CDS	1	2904	.	.	.	ID=contig_16_pilon_366053-368957;Description=PKS- [01;31m [KNRPS [m [K hybrid synthetase;Gene=BFJ65_g16990;Gene=FOQG_17845;Gene=BFJ69_g17804;Gene=BFJ69_g17906;Gene=BFJ65_g11117;Gene=BFJ71_g16845;Gene=FOQG_19362;Gene=FOXG_16676;Gene=FOTG_18889;Gene=BFJ65_g13408;Gene=BFJ70_g17625;Gene=Focb16_v004285;Gene=FRV6_16613;Gene=BFJ68_g16355;Gene=BFJ65_g17720;Ontology_term=regulation of transcription, DNA-t…
contig_18_pilon_189497-192407	Blast2GO	CDS	1	2910	.	.	.	ID=contig_18_pilon_189497-192407;Description=PKS- [01;31m [KNRPS [m [K hybrid synthetase;Gene=FOZG_18177;Gene=FOQG_17845;Gene=BFJ69_g17804;Gene=FOXG_12449;Gene=FIE12Z_11035;Gene=BFJ65_g11117;Gene=BFJ71_g16845;Gene=FOXG_16676;Gene=FOTG_18889;Gene=BFJ65_g13408;Gene=BFJ65_g15104;Gene=FRV6_16613;Gene=BFJ68_g16355;Gene=BFJ65_g17720;Ontology_term=regulation of transcription, DNA-templated;Ontology_id=G…
contig_18_pilon_295911-298167	Blast2GO	CDS	1	2256	.	.	.	ID=contig_18_pilon_295911-298167;Description=PKS- [01;31m [KNRPS [m [K hybrid synthetase;Gene=FPOA_12541;Gene=FOQG_17845;Gene=BFJ69_g17804;Gene=FPOA_20968;Gene=FPOA_06771;Gene=FPOA_21135;Gene=FPOA_09028;Gene=BFJ71_g16845;Gene=FPOA_03639;Gene=BFJ65_g13409;Gene=Focb16_v004285;Gene=BFJ68_g17452;Gene=BFJ68_g16355;Gene=FPOA_14027;Ontology_term=melanin biosynthetic process,DNA binding,zinc ion binding,…
contig_19_pilon_1203-3774	Blast2GO	CDS	1	2571	.	.	.	ID=contig_19_pilon_1203-3774;Description=PKS- [01;31m [KNRPS [m [K hybrid synthetase;Gene=BFJ68_g16247;Gene=FOC1_g10000627;Gene=BFJ63_vAg18341;Gene=FOXB_00077;Gene=Q870E2;Gene=BFJ68_g16918;Gene=FOC1_g10000094;Gene=FIE12Z_12827;Gene=BFJ72_g15236;Gene=Focb16_v010792;Gene=Focb16_v005462;Gene=BFJ72_g15136;Gene=BFJ65_g18313;Gene=BFJ65_g18467;Gene=A0A2L2T9X8;Gene=BFJ65_g14530;Gene=BFJ65_g14488;Gene=BFJ…
contig_264_pilon_1503-2982	Blast2GO	CDS	1	1479	.	.	.	ID=contig_264_pilon_1503-2982;Description=PKS- [01;31m [KNRPS [m [K hybrid synthetase;Gene=BFJ68_g16247;Gene=BFJ63_vAg18341;Gene=Q870E2;Gene=BFJ68_g16918;Gene=BFJ71_g17628;Gene=FIE12Z_12827;Gene=BFJ72_g15236;Gene=BFJ65_g13639;Gene=Focb16_v005462;Gene=BFJ72_g15136;Gene=BFJ65_g18313;Gene=BFJ65_g18467;Gene=A0A2L2T9X8;Gene=BFJ69_g18139;Gene=BFJ65_g14530;Gene=BFJ65_g14488;Gene=BFJ65_g18457;Ontology_te…
contig_27_pilon_135394-138317	Blast2GO	CDS	1	2923	.	.	.	ID=contig_27_pilon_135394-138317;Description=PKS- [01;31m [KNRPS [m [K hybrid synthetase;Gene=FPOA_12541;Gene=BFJ68_g17328;Gene=BFJ69_g17804;Gene=FPOA_20968;Gene=FPOA_06771;Gene=FPOA_21135;Gene=FPOA_09028;Gene=BFJ71_g16845;Gene=FPOA_03639;Gene=BFJ65_g13409;Gene=Focb16_v004285;Gene=BFJ68_g17452;Gene=BFJ69_g18133;Gene=FPOA_14027;Ontology_term=melanin biosynthetic process,DNA binding,zinc ion bindin…
contig_28_pilon_308374-311284	Blast2GO	CDS	1	2910	.	.	.	ID=contig_28_pilon_308374-311284;Description=PKS- [01;31m [KNRPS [m [K hybrid synthetase;Gene=FOZG_18177;Gene=FOQG_17845;Gene=BFJ69_g17804;Gene=FOXG_12449;Gene=FIE12Z_11035;Gene=BFJ65_g11117;Gene=BFJ71_g16845;Gene=FOXG_16676;Gene=FOTG_18889;Gene=BFJ65_g13408;Gene=BFJ65_g15104;Gene=FRV6_16613;Gene=BFJ68_g16355;Gene=BFJ65_g17720;Ontology_term=regulation of transcription, DNA-templated;Ontology_id=G…
contig_28_pilon_367735-370657	Blast2GO	CDS	1	2922	.	.	.	ID=contig_28_pilon_367735-370657;Description=PKS- [01;31m [KNRPS [m [K hybrid synthetase;Gene=FPOA_12541;Gene=FOZG_18177;Gene=FOQG_17845;Gene=BFJ69_g17804;Gene=FPOA_20968;Gene=FOXG_12449;Gene=FPOA_06771;Gene=FPOA_21135;Gene=FPOA_09028;Gene=BFJ71_g16845;Gene=FPOA_03639;Gene=BFJ68_g16355;Gene=FPOA_14027;Ontology_term=melanin biosynthetic process,DNA binding,zinc ion binding,monophenol monooxygenase…
contig_29_pilon_448545-451455	Blast2GO	CDS	1	2910	.	.	.	ID=contig_29_pilon_448545-451455;Description=PKS- [01;31m [KNRPS [m [K hybrid synthetase;Gene=FOZG_18177;Gene=FOQG_17845;Gene=BFJ69_g17804;Gene=FOXG_12449;Gene=FIE12Z_11035;Gene=BFJ65_g11117;Gene=BFJ71_g16845;Gene=FOXG_16676;Gene=FOTG_18889;Gene=BFJ65_g13408;Gene=BFJ65_g15104;Gene=FRV6_16613;Gene=BFJ68_g16355;Gene=BFJ65_g17720;Ontology_term=regulation of transcription, DNA-templated;Ontology_id=G…
contig_3_pilon_578796-581727	Blast2GO	CDS	1	2931	.	.	.	ID=contig_3_pilon_578796-581727;Description=PKS- [01;31m [KNRPS [m [K hybrid synthetase;Gene=BFJ65_g16990;Gene=FOQG_17845;Gene=BFJ69_g17804;Gene=BFJ69_g17906;Gene=BFJ65_g11117;Gene=BFJ71_g16845;Gene=FOQG_19362;Gene=FOXG_16676;Gene=FOTG_18889;Gene=BFJ65_g13408;Gene=BFJ70_g17625;Gene=Focb16_v004285;Gene=FRV6_16613;Gene=BFJ68_g16355;Gene=BFJ65_g17720;Ontology_term=regulation of transcription, DNA-te…
contig_3_pilon_604534-605686	Blast2GO	CDS	1	1152	.	.	.	ID=contig_3_pilon_604534-605686;Description=PKS- [01;31m [KNRPS [m [K hybrid synthetase;Gene=FRV6_16622;Gene=BFJ71_g16845;Gene=FOQG_19362;Gene=BFJ71_g17505;Gene=BFJ68_g17328;Gene=FOQG_17845;Gene=FOTG_18889;Gene=BFJ65_g13408;Gene=Focb16_v004285;Gene=BFJ69_g17906;Gene=BFJ69_g18133;Gene=FRV6_16613;Ontology_term=regulation of transcription, DNA-templated;Ontology_id=GO:0006355
contig_3_pilon_936694-941692	Blast2GO	CDS	1	4998	.	.	.	ID=contig_3_pilon_936694-941692;Description=PKS- [01;31m [KNRPS [m [K hybrid synthetase;Gene=FPOA_12541;Gene=FOZG_18177;Gene=BFJ69_g17804;Gene=FPOA_20968;Gene=FOXG_12449;Gene=FPOA_06771;Gene=FPOA_21135;Gene=FPOA_09028;Gene=BFJ65_g11117;Gene=FPOA_03639;Gene=BFJ65_g15104;Gene=BFJ68_g16355;Gene=FPOA_14027;Gene=BFJ65_g17720;Ontology_term=melanin biosynthetic process,DNA binding,zinc ion binding,monop…
contig_3_pilon_996922-999832	Blast2GO	CDS	1	2910	.	.	.	ID=contig_3_pilon_996922-999832;Description=PKS- [01;31m [KNRPS [m [K hybrid synthetase;Gene=FOZG_18177;Gene=FOQG_17845;Gene=BFJ69_g17804;Gene=FOXG_12449;Gene=FIE12Z_11035;Gene=BFJ65_g11117;Gene=BFJ71_g16845;Gene=FOXG_16676;Gene=FOTG_18889;Gene=BFJ65_g13408;Gene=BFJ65_g15104;Gene=FRV6_16613;Gene=BFJ68_g16355;Gene=BFJ65_g17720;Ontology_term=regulation of transcription, DNA-templated;Ontology_id=GO…
contig_3_pilon_1197940-1200847	Blast2GO	CDS	1	2907	.	.	.	ID=contig_3_pilon_1197940-1200847;Description=PKS- [01;31m [KNRPS [m [K hybrid synthetase;Gene=FPOA_12541;Gene=FOZG_18177;Gene=FOQG_17845;Gene=BFJ69_g17804;Gene=FPOA_20968;Gene=FOXG_12449;Gene=FPOA_06771;Gene=FPOA_21135;Gene=FPOA_09028;Gene=BFJ71_g16845;Gene=FPOA_03639;Gene=BFJ68_g16355;Gene=FPOA_14027;Ontology_term=melanin biosynthetic process,DNA binding,zinc ion binding,monophenol monooxygenas…
contig_3_pilon_1262635-1264291	Blast2GO	CDS	1	1656	.	.	.	ID=contig_3_pilon_1262635-1264291;Description=PKS- [01;31m [KNRPS [m [K hybrid synthetase;Gene=BFJ68_g16247;Gene=BFJ63_vAg18341;Gene=Q870E2;Gene=BFJ68_g16918;Gene=FIE12Z_12827;Gene=BFJ72_g15236;Gene=BFJ65_g13639;Gene=BFJ65_g17767;Gene=Focb16_v005462;Gene=BFJ65_g14452;Gene=BFJ72_g15136;Gene=BFJ65_g18313;Gene=BFJ65_g18467;Gene=BFJ69_g18139;Gene=BFJ65_g14530;Gene=BFJ71_g16296;Gene=BFJ65_g14488;Gene=…
contig_3_pilon_1271061-1273971	Blast2GO	CDS	1	2910	.	.	.	ID=contig_3_pilon_1271061-1273971;Description=PKS- [01;31m [KNRPS [m [K hybrid synthetase;Gene=FOZG_18177;Gene=FOQG_17845;Gene=BFJ69_g17804;Gene=FOXG_12449;Gene=FIE12Z_11035;Gene=BFJ65_g11117;Gene=BFJ71_g16845;Gene=FOXG_16676;Gene=FOTG_18889;Gene=BFJ65_g13408;Gene=BFJ65_g15104;Gene=FRV6_16613;Gene=BFJ68_g16355;Gene=BFJ65_g17720;Ontology_term=regulation of transcription, DNA-templated;Ontology_id=…
contig_3_pilon_1591794-1594266	Blast2GO	CDS	1	2472	.	.	.	ID=contig_3_pilon_1591794-1594266;Description=PKS- [01;31m [KNRPS [m [K hybrid synthetase;Gene=FRV6_16622;Gene=BFJ65_g16990;Gene=FOQG_17845;Gene=BFJ69_g17804;Gene=BFJ69_g17906;Gene=BFJ71_g16845;Gene=FOQG_19362;Gene=FOXG_16676;Gene=FOTG_18889;Gene=BFJ65_g13408;Gene=BFJ70_g17625;Gene=BFJ65_g15104;Gene=Focb16_v004285;Gene=FRV6_16613;Gene=BFJ65_g17720;Ontology_term=regulation of transcription, DNA-te…
contig_3_pilon_1599767-1602689	Blast2GO	CDS	1	2922	.	.	.	ID=contig_3_pilon_1599767-1602689;Description=PKS- [01;31m [KNRPS [m [K hybrid synthetase;Gene=FPOA_12541;Gene=FOZG_18177;Gene=FOQG_17845;Gene=BFJ69_g17804;Gene=FPOA_20968;Gene=FOXG_12449;Gene=FPOA_06771;Gene=FPOA_21135;Gene=FPOA_09028;Gene=BFJ71_g16845;Gene=FPOA_03639;Gene=BFJ68_g16355;Gene=FPOA_14027;Ontology_term=melanin biosynthetic process,DNA binding,zinc ion binding,monophenol monooxygenas…
contig_3_pilon_2137539-2140449	Blast2GO	CDS	1	2910	.	.	.	ID=contig_3_pilon_2137539-2140449;Description=PKS- [01;31m [KNRPS [m [K hybrid synthetase;Gene=FOZG_18177;Gene=FOQG_17845;Gene=BFJ69_g17804;Gene=FOXG_12449;Gene=FIE12Z_11035;Gene=BFJ65_g11117;Gene=BFJ71_g16845;Gene=FOXG_16676;Gene=FOTG_18889;Gene=BFJ65_g13408;Gene=BFJ65_g15104;Gene=FRV6_16613;Gene=BFJ68_g16355;Gene=BFJ65_g17720;Ontology_term=regulation of transcription, DNA-templated;Ontology_id=…
contig_3_pilon_2257617-2259159	Blast2GO	CDS	1	1542	.	.	.	ID=contig_3_pilon_2257617-2259159;Description=PKS- [01;31m [KNRPS [m [K hybrid synthetase;Gene=FOZG_18177;Gene=BFJ65_g17794;Gene=BFJ65_g18860;Gene=FOQG_17845;Gene=BFJ69_g17804;Gene=FOXG_12449;Gene=FOXG_16739;Gene=BFJ65_g11117;Gene=BFJ71_g16845;Gene=BFJ70_g16853;Gene=FOXG_16676;Gene=BFJ65_g13408;Gene=BFJ70_g17625;Gene=BFJ63_vAg18956;Gene=FRV6_16613;Gene=BFJ65_g17720;Ontology_term=regulation of tra…
contig_31_pilon_88246-94251	Blast2GO	CDS	1	6005	.	.	.	ID=contig_31_pilon_88246-94251;Description=PKS- [01;31m [KNRPS [m [K hybrid synthetase;Gene=FOZG_18177;Gene=FOQG_17845;Gene=BFJ69_g17804;Gene=FOXG_12449;Gene=FIE12Z_11035;Gene=BFJ65_g11117;Gene=BFJ71_g16845;Gene=FOXG_16676;Gene=FOTG_18889;Gene=BFJ65_g13408;Gene=BFJ65_g15104;Gene=FRV6_16613;Gene=BFJ68_g16355;Gene=BFJ65_g17720;Ontology_term=regulation of transcription, DNA-templated;Ontology_id=GO:…
contig_34_pilon_53282-56213	Blast2GO	CDS	1	2931	.	.	.	ID=contig_34_pilon_53282-56213;Description=PKS- [01;31m [KNRPS [m [K hybrid synthetase;Gene=BFJ65_g16990;Gene=FOQG_17845;Gene=BFJ69_g17804;Gene=BFJ69_g17906;Gene=BFJ65_g11117;Gene=BFJ71_g16845;Gene=FOQG_19362;Gene=FOXG_16676;Gene=FOTG_18889;Gene=BFJ65_g13408;Gene=BFJ70_g17625;Gene=Focb16_v004285;Gene=FRV6_16613;Gene=BFJ68_g16355;Gene=BFJ65_g17720;Ontology_term=regulation of transcription, DNA-tem…
contig_34_pilon_66425-69356	Blast2GO	CDS	1	2931	.	.	.	ID=contig_34_pilon_66425-69356;Description=PKS- [01;31m [KNRPS [m [K hybrid synthetase;Gene=BFJ65_g16990;Gene=FOQG_17845;Gene=BFJ69_g17804;Gene=BFJ69_g17906;Gene=BFJ65_g11117;Gene=BFJ71_g16845;Gene=FOQG_19362;Gene=FOXG_16676;Gene=FOTG_18889;Gene=BFJ65_g13408;Gene=BFJ70_g17625;Gene=Focb16_v004285;Gene=FRV6_16613;Gene=BFJ68_g16355;Gene=BFJ65_g17720;Ontology_term=regulation of transcription, DNA-tem…
contig_34_pilon_78677-81185	Blast2GO	CDS	1	2508	.	.	.	ID=contig_34_pilon_78677-81185;Description=PKS- [01;31m [KNRPS [m [K hybrid synthetase;Gene=FOC1_g10000627;Gene=BFJ63_vAg18341;Gene=FOXB_00077;Gene=Q870E2;Gene=FOXB_10930;Gene=BFJ72_g15306;Gene=FOC1_g10000094;Gene=FIE12Z_12827;Gene=Focb16_v005462;Gene=BFJ69_g17992;Gene=BFJ65_g14453;Gene=BFJ65_g18313;Gene=BFJ65_g18467;Gene=A0A2L2T9X8;Gene=BFJ68_g17410;Gene=BFJ65_g14488;Gene=BFJ65_g18457;Ontology_t…
contig_34_pilon_157813-160735	Blast2GO	CDS	1	2922	.	.	.	ID=contig_34_pilon_157813-160735;Description=PKS- [01;31m [KNRPS [m [K hybrid synthetase;Gene=FPOA_12541;Gene=FOZG_18177;Gene=FOQG_17845;Gene=BFJ69_g17804;Gene=FPOA_20968;Gene=FOXG_12449;Gene=FPOA_06771;Gene=FPOA_21135;Gene=FPOA_09028;Gene=BFJ71_g16845;Gene=FPOA_03639;Gene=BFJ68_g16355;Gene=FPOA_14027;Ontology_term=melanin biosynthetic process,DNA binding,zinc ion binding,monophenol monooxygenase…
contig_34_pilon_295318-298228	Blast2GO	CDS	1	2910	.	.	.	ID=contig_34_pilon_295318-298228;Description=PKS- [01;31m [KNRPS [m [K hybrid synthetase;Gene=FOZG_18177;Gene=FOQG_17845;Gene=BFJ69_g17804;Gene=FOXG_12449;Gene=FIE12Z_11035;Gene=BFJ65_g11117;Gene=BFJ71_g16845;Gene=FOXG_16676;Gene=FOTG_18889;Gene=BFJ65_g13408;Gene=BFJ65_g15104;Gene=FRV6_16613;Gene=BFJ68_g16355;Gene=BFJ65_g17720;Ontology_term=regulation of transcription, DNA-templated;Ontology_id=G…
contig_34_pilon_406848-408181	Blast2GO	CDS	1	1333	.	.	.	ID=contig_34_pilon_406848-408181;Description=PKS- [01;31m [KNRPS [m [K hybrid synthetase;Gene=BFJ68_g16247;Gene=FOXB_05007;Gene=Q870E2;Gene=BFJ68_g16918;Gene=BFJ71_g17628;Gene=BFJ72_g15236;Gene=Focb16_v010792;Gene=BFJ65_g13639;Gene=Focb16_v005462;Gene=BFJ72_g15136;Gene=BFJ63_vAg19510;Gene=BFJ65_g18313;Gene=BFJ65_g18467;Gene=A0A2L2T9X8;Gene=BFJ69_g18139;Gene=BFJ65_g14530;Gene=BFJ71_g16296;Gene=BFJ…
contig_34_pilon_717025-718843	Blast2GO	CDS	1	1818	.	.	.	ID=contig_34_pilon_717025-718843;Description=PKS- [01;31m [KNRPS [m [K hybrid synthetase;Gene=BFJ68_g17328;Gene=FOQG_17845;Gene=BFJ69_g17804;Gene=FOXG_12449;Gene=FIE12Z_11035;Gene=BFJ65_g11117;Gene=BFJ71_g16845;Gene=BFJ65_g13409;Gene=FOTG_18889;Gene=BFJ65_g15104;Gene=Focb16_v004285;Gene=BFJ68_g17452;Gene=BFJ68_g16355;Gene=BFJ65_g17720;Ontology_term=regulation of transcription, DNA-templated;Ontol…
contig_34_pilon_1159693-1162615	Blast2GO	CDS	1	2922	.	.	.	ID=contig_34_pilon_1159693-1162615;Description=PKS- [01;31m [KNRPS [m [K hybrid synthetase;Gene=FPOA_12541;Gene=FOZG_18177;Gene=FOQG_17845;Gene=BFJ69_g17804;Gene=FPOA_20968;Gene=FOXG_12449;Gene=FPOA_06771;Gene=FPOA_21135;Gene=FPOA_09028;Gene=BFJ71_g16845;Gene=FPOA_03639;Gene=BFJ68_g16355;Gene=FPOA_14027;Ontology_term=melanin biosynthetic process,DNA binding,zinc ion binding,monophenol monooxygena…
contig_38_pilon_46310-49241	Blast2GO	CDS	1	2931	.	.	.	ID=contig_38_pilon_46310-49241;Description=PKS- [01;31m [KNRPS [m [K hybrid synthetase;Gene=BFJ65_g16990;Gene=FOQG_17845;Gene=BFJ69_g17804;Gene=BFJ69_g17906;Gene=BFJ65_g11117;Gene=BFJ71_g16845;Gene=FOQG_19362;Gene=FOXG_16676;Gene=FOTG_18889;Gene=BFJ65_g13408;Gene=BFJ70_g17625;Gene=Focb16_v004285;Gene=FRV6_16613;Gene=BFJ68_g16355;Gene=BFJ65_g17720;Ontology_term=regulation of transcription, DNA-tem…
contig_4_pilon_370392-372927	Blast2GO	CDS	1	2535	.	.	.	ID=contig_4_pilon_370392-372927;Description=PKS- [01;31m [KNRPS [m [K hybrid synthetase;Gene=BFJ68_g16247;Gene=FOC1_g10000627;Gene=BFJ63_vAg18341;Gene=FOXB_00077;Gene=Q870E2;Gene=BFJ68_g16918;Gene=FOC1_g10000094;Gene=FIE12Z_12827;Gene=BFJ72_g15236;Gene=Focb16_v010792;Gene=Focb16_v005462;Gene=BFJ72_g15136;Gene=BFJ65_g18313;Gene=BFJ65_g18467;Gene=A0A2L2T9X8;Gene=BFJ65_g14530;Gene=BFJ65_g14488;Gene=…
contig_40_pilon_130633-133543	Blast2GO	CDS	1	2910	.	.	.	ID=contig_40_pilon_130633-133543;Description=PKS- [01;31m [KNRPS [m [K hybrid synthetase;Gene=FOZG_18177;Gene=FOQG_17845;Gene=BFJ69_g17804;Gene=FOXG_12449;Gene=BFJ65_g11117;Gene=BFJ71_g16845;Gene=FOXG_16676;Gene=FOTG_18889;Gene=BFJ65_g13408;Gene=BFJ65_g15104;Gene=FRV6_16613;Gene=BFJ68_g16355;Gene=BFJ65_g17720;Ontology_term=regulation of transcription, DNA-templated;Ontology_id=GO:0006355
contig_44_pilon_1539683-1542348	Blast2GO	CDS	1	2665	.	.	.	ID=contig_44_pilon_1539683-1542348;Description=PKS- [01;31m [KNRPS [m [K hybrid synthetase;Gene=FPOA_13820;Gene=FPOA_12165;Gene=BFJ63_vAg18341;Gene=Q870E2;Gene=BFJ68_g16918;Gene=FPOA_06899;Gene=FIE12Z_12827;Gene=FPOA_13280;Gene=FPOA_12629;Gene=Focb16_v005462;Gene=FPOA_13340;Gene=BFJ72_g15136;Gene=FPOA_12635;Gene=BFJ65_g18467;Gene=FPOA_12710;Gene=BFJ65_g14530;Gene=BFJ65_g14488;Gene=FPOA_12631;Gene…
contig_44_pilon_1542651-1545573	Blast2GO	CDS	1	2922	.	.	.	ID=contig_44_pilon_1542651-1545573;Description=PKS- [01;31m [KNRPS [m [K hybrid synthetase;Gene=FPOA_12541;Gene=FOZG_18177;Gene=FOQG_17845;Gene=BFJ69_g17804;Gene=FPOA_20968;Gene=FOXG_12449;Gene=FPOA_06771;Gene=FPOA_21135;Gene=FPOA_09028;Gene=BFJ71_g16845;Gene=FPOA_03639;Gene=BFJ68_g16355;Gene=FPOA_14027;Ontology_term=melanin biosynthetic process,DNA binding,zinc ion binding,monophenol monooxygena…
contig_44_pilon_2446682-2449592	Blast2GO	CDS	1	2910	.	.	.	ID=contig_44_pilon_2446682-2449592;Description=PKS- [01;31m [KNRPS [m [K hybrid synthetase;Gene=FOZG_18177;Gene=FOQG_17845;Gene=BFJ69_g17804;Gene=FOXG_12449;Gene=FIE12Z_11035;Gene=BFJ65_g11117;Gene=BFJ71_g16845;Gene=FOXG_16676;Gene=FOTG_18889;Gene=BFJ65_g13408;Gene=BFJ65_g15104;Gene=FRV6_16613;Gene=BFJ68_g16355;Gene=BFJ65_g17720;Ontology_term=regulation of transcription, DNA-templated;Ontology_id…
contig_48_pilon_142135-145064	Blast2GO	CDS	1	2929	.	.	.	ID=contig_48_pilon_142135-145064;Description=PKS- [01;31m [KNRPS [m [K hybrid synthetase;Gene=BFJ65_g17794;Gene=BFJ65_g16990;Gene=FOQG_17845;Gene=BFJ65_g18592;Gene=FOXG_16739;Gene=BFJ71_g16845;Gene=BFJ71_g17505;Gene=FOXG_16676;Gene=FOVG_19522;Gene=FOTG_18889;Gene=BFJ65_g13408;Gene=BFJ70_g17625;Gene=Focb16_v004285;Gene=BFJ63_vAg18956;Gene=FRV6_16613;Ontology_term=integral component of membrane,met…
contig_48_pilon_170139-173658	Blast2GO	CDS	1	3519	.	.	.	ID=contig_48_pilon_170139-173658;Description=PKS- [01;31m [KNRPS [m [K hybrid synthetase;Gene=FOZG_18177;Gene=BFJ65_g17794;Gene=BFJ65_g18860;Gene=FOQG_17845;Gene=BFJ69_g17804;Gene=FOXG_12449;Gene=FOXG_16739;Gene=BFJ65_g11117;Gene=BFJ71_g16845;Gene=BFJ70_g16853;Gene=FOXG_16676;Gene=BFJ65_g13408;Gene=BFJ70_g17625;Gene=BFJ63_vAg18956;Gene=FRV6_16613;Gene=BFJ68_g16355;Gene=BFJ65_g17720;Ontology_term=…
contig_48_pilon_609108-611118	Blast2GO	CDS	1	2010	.	.	.	ID=contig_48_pilon_609108-611118;Description=PKS- [01;31m [KNRPS [m [K hybrid synthetase;Gene=BFJ68_g16247;Gene=FOC1_g10000627;Gene=BFJ63_vAg18341;Gene=FOXB_00077;Gene=Q870E2;Gene=BFJ68_g16918;Gene=FOC1_g10000094;Gene=FIE12Z_12827;Gene=BFJ72_g15236;Gene=Focb16_v010792;Gene=Focb16_v005462;Gene=BFJ72_g15136;Gene=BFJ65_g18313;Gene=BFJ65_g18467;Gene=A0A2L2T9X8;Gene=BFJ65_g14530;Gene=BFJ65_g14488;Gene…
contig_48_pilon_1090350-1092783	Blast2GO	CDS	1	2433	.	.	.	ID=contig_48_pilon_1090350-1092783;Description=PKS- [01;31m [KNRPS [m [K hybrid synthetase;Gene=FOZG_18177;Gene=BFJ69_g17804;Gene=FPOA_20968;Gene=FOXG_12449;Gene=FPOA_06771;Gene=FPOA_21135;Gene=FPOA_09028;Gene=BFJ65_g11117;Gene=FPOA_03639;Gene=FOYG_17413;Gene=BFJ65_g15104;Gene=BFJ68_g16355;Gene=FPOA_14027;Gene=BFJ65_g17720;Ontology_term=melanin biosynthetic process,DNA binding,zinc ion binding,mo…
contig_5_pilon_29101-31768	Blast2GO	CDS	1	2667	.	.	.	ID=contig_5_pilon_29101-31768;Description=PKS- [01;31m [KNRPS [m [K hybrid synthetase;Gene=FPOA_12541;Gene=FOZG_18177;Gene=FOQG_17845;Gene=BFJ69_g17804;Gene=FPOA_20968;Gene=FOXG_12449;Gene=FPOA_06771;Gene=FPOA_21135;Gene=FPOA_09028;Gene=BFJ71_g16845;Gene=FPOA_03639;Gene=BFJ68_g16355;Gene=FPOA_14027;Ontology_term=melanin biosynthetic process,DNA binding,zinc ion binding,monophenol monooxygenase ac…
contig_5_pilon_43063-45634	Blast2GO	CDS	1	2571	.	.	.	ID=contig_5_pilon_43063-45634;Description=PKS- [01;31m [KNRPS [m [K hybrid synthetase;Gene=BFJ68_g16247;Gene=FOC1_g10000627;Gene=BFJ63_vAg18341;Gene=FOXB_00077;Gene=Q870E2;Gene=BFJ68_g16918;Gene=FOC1_g10000094;Gene=FIE12Z_12827;Gene=BFJ72_g15236;Gene=Focb16_v010792;Gene=Focb16_v005462;Gene=BFJ72_g15136;Gene=BFJ65_g18313;Gene=BFJ65_g18467;Gene=A0A2L2T9X8;Gene=BFJ65_g14530;Gene=BFJ65_g14488;Gene=BF…
contig_5_pilon_256493-259382	Blast2GO	CDS	1	2889	.	.	.	ID=contig_5_pilon_256493-259382;Description=PKS- [01;31m [KNRPS [m [K hybrid synthetase;Gene=FPOA_12541;Gene=FOZG_18177;Gene=FOQG_17845;Gene=BFJ69_g17804;Gene=FPOA_20968;Gene=FOXG_12449;Gene=FPOA_06771;Gene=FPOA_21135;Gene=FPOA_09028;Gene=BFJ71_g16845;Gene=FPOA_03639;Gene=BFJ68_g16355;Gene=FPOA_14027;Ontology_term=melanin biosynthetic process,DNA binding,zinc ion binding,monophenol monooxygenase …
contig_5_pilon_484643-487061	Blast2GO	CDS	1	2418	.	.	.	ID=contig_5_pilon_484643-487061;Description=PKS- [01;31m [KNRPS [m [K hybrid synthetase;Gene=FOZG_18177;Gene=FOQG_17845;Gene=BFJ69_g17804;Gene=FOXG_12449;Gene=FIE12Z_11035;Gene=BFJ65_g11117;Gene=BFJ71_g16845;Gene=BFJ65_g13409;Gene=FOTG_18889;Gene=BFJ65_g13408;Gene=BFJ65_g15104;Gene=Focb16_v004285;Gene=BFJ68_g17452;Gene=FRV6_16613;Gene=BFJ68_g16355;Gene=BFJ65_g17720;Ontology_term=regulation of tra…
contig_5_pilon_757509-760431	Blast2GO	CDS	1	2922	.	.	.	ID=contig_5_pilon_757509-760431;Description=PKS- [01;31m [KNRPS [m [K hybrid synthetase;Gene=FPOA_12541;Gene=FOZG_18177;Gene=FOQG_17845;Gene=BFJ69_g17804;Gene=FPOA_20968;Gene=FOXG_12449;Gene=FPOA_06771;Gene=FPOA_21135;Gene=FPOA_09028;Gene=BFJ71_g16845;Gene=FPOA_03639;Gene=BFJ68_g16355;Gene=FPOA_14027;Ontology_term=melanin biosynthetic process,DNA binding,zinc ion binding,monophenol monooxygenase …
contig_5_pilon_921466-924133	Blast2GO	CDS	1	2667	.	.	.	ID=contig_5_pilon_921466-924133;Description=PKS- [01;31m [KNRPS [m [K hybrid synthetase;Gene=FPOA_12541;Gene=FOZG_18177;Gene=FOQG_17845;Gene=BFJ69_g17804;Gene=FPOA_20968;Gene=FOXG_12449;Gene=FPOA_06771;Gene=FPOA_21135;Gene=FPOA_09028;Gene=BFJ71_g16845;Gene=FPOA_03639;Gene=BFJ68_g16355;Gene=FPOA_14027;Ontology_term=melanin biosynthetic process,DNA binding,zinc ion binding,monophenol monooxygenase …
contig_51_pilon_102163-104698	Blast2GO	CDS	1	2535	.	.	.	ID=contig_51_pilon_102163-104698;Description=PKS- [01;31m [KNRPS [m [K hybrid synthetase;Gene=BFJ68_g16247;Gene=FOC1_g10000627;Gene=BFJ63_vAg18341;Gene=FOXB_00077;Gene=Q870E2;Gene=BFJ68_g16918;Gene=FOC1_g10000094;Gene=FIE12Z_12827;Gene=BFJ72_g15236;Gene=Focb16_v010792;Gene=Focb16_v005462;Gene=BFJ72_g15136;Gene=BFJ65_g18313;Gene=BFJ65_g18467;Gene=A0A2L2T9X8;Gene=BFJ65_g14530;Gene=BFJ65_g14488;Gene…
contig_51_pilon_378657-383545	Blast2GO	CDS	1	4888	.	.	.	ID=contig_51_pilon_378657-383545;Description=PKS- [01;31m [KNRPS [m [K hybrid synthetase;Gene=FRV6_16622;Gene=BFJ65_g16990;Gene=FOQG_17845;Gene=BFJ69_g17804;Gene=BFJ69_g17906;Gene=BFJ65_g11117;Gene=BFJ71_g16845;Gene=FOQG_19362;Gene=FOTG_18889;Gene=BFJ65_g13408;Gene=BFJ70_g17625;Gene=BFJ65_g15104;Gene=Focb16_v004285;Gene=FRV6_16613;Gene=BFJ65_g17720;Ontology_term=regulation of transcription, DNA-t…
contig_51_pilon_401174-404084	Blast2GO	CDS	1	2910	.	.	.	ID=contig_51_pilon_401174-404084;Description=PKS- [01;31m [KNRPS [m [K hybrid synthetase;Gene=FOZG_18177;Gene=FOQG_17845;Gene=BFJ69_g17804;Gene=FOXG_12449;Gene=FIE12Z_11035;Gene=BFJ65_g11117;Gene=BFJ71_g16845;Gene=FOXG_16676;Gene=FOTG_18889;Gene=BFJ65_g13408;Gene=BFJ65_g15104;Gene=FRV6_16613;Gene=BFJ68_g16355;Gene=BFJ65_g17720;Ontology_term=regulation of transcription, DNA-templated;Ontology_id=G…
contig_53_pilon_2128178-2131088	Blast2GO	CDS	1	2910	.	.	.	ID=contig_53_pilon_2128178-2131088;Description=PKS- [01;31m [KNRPS [m [K hybrid synthetase;Gene=FOZG_18177;Gene=FOQG_17845;Gene=BFJ69_g17804;Gene=FOXG_12449;Gene=FIE12Z_11035;Gene=BFJ65_g11117;Gene=BFJ71_g16845;Gene=FOXG_16676;Gene=FOTG_18889;Gene=BFJ65_g13408;Gene=BFJ65_g15104;Gene=FRV6_16613;Gene=BFJ68_g16355;Gene=BFJ65_g17720;Ontology_term=regulation of transcription, DNA-templated;Ontology_id…
contig_53_pilon_5592648-5595219	Blast2GO	CDS	1	2571	.	.	.	ID=contig_53_pilon_5592648-5595219;Description=PKS- [01;31m [KNRPS [m [K hybrid synthetase;Gene=BFJ68_g16247;Gene=FOC1_g10000627;Gene=BFJ63_vAg18341;Gene=FOXB_00077;Gene=Q870E2;Gene=BFJ68_g16918;Gene=FOC1_g10000094;Gene=FIE12Z_12827;Gene=BFJ72_g15236;Gene=Focb16_v010792;Gene=Focb16_v005462;Gene=BFJ72_g15136;Gene=BFJ65_g18313;Gene=BFJ65_g18467;Gene=A0A2L2T9X8;Gene=BFJ65_g14530;Gene=BFJ65_g14488;Ge…
contig_53_pilon_5871866-5874776	Blast2GO	CDS	1	2910	.	.	.	ID=contig_53_pilon_5871866-5874776;Description=PKS- [01;31m [KNRPS [m [K hybrid synthetase;Gene=FOZG_18177;Gene=FOQG_17845;Gene=BFJ69_g17804;Gene=FOXG_12449;Gene=FIE12Z_11035;Gene=BFJ65_g11117;Gene=BFJ71_g16845;Gene=FOXG_16676;Gene=FOTG_18889;Gene=BFJ65_g13408;Gene=BFJ65_g15104;Gene=FRV6_16613;Gene=BFJ68_g16355;Gene=BFJ65_g17720;Ontology_term=regulation of transcription, DNA-templated;Ontology_id…
contig_53_pilon_7298074-7300984	Blast2GO	CDS	1	2910	.	.	.	ID=contig_53_pilon_7298074-7300984;Description=PKS- [01;31m [KNRPS [m [K hybrid synthetase;Gene=FOZG_18177;Gene=FOQG_17845;Gene=BFJ69_g17804;Gene=FOXG_12449;Gene=FIE12Z_11035;Gene=BFJ65_g11117;Gene=BFJ71_g16845;Gene=FOXG_16676;Gene=FOTG_18889;Gene=BFJ65_g13408;Gene=BFJ65_g15104;Gene=FRV6_16613;Gene=BFJ68_g16355;Gene=BFJ65_g17720;Ontology_term=regulation of transcription, DNA-templated;Ontology_id…
contig_53_pilon_11268313-11271223	Blast2GO	CDS	1	2910	.	.	.	ID=contig_53_pilon_11268313-11271223;Description=PKS- [01;31m [KNRPS [m [K hybrid synthetase;Gene=FOZG_18177;Gene=FOQG_17845;Gene=BFJ69_g17804;Gene=FOXG_12449;Gene=FIE12Z_11035;Gene=BFJ65_g11117;Gene=BFJ71_g16845;Gene=FOXG_16676;Gene=FOTG_18889;Gene=BFJ65_g13408;Gene=BFJ65_g15104;Gene=FRV6_16613;Gene=BFJ68_g16355;Gene=BFJ65_g17720;Ontology_term=regulation of transcription, DNA-templated;Ontology_…
contig_53_pilon_11358210-11359986	Blast2GO	CDS	1	1776	.	.	.	ID=contig_53_pilon_11358210-11359986;Description=PKS- [01;31m [KNRPS [m [K hybrid synthetase;Gene=FOZG_18177;Gene=BFJ65_g17794;Gene=BFJ65_g18860;Gene=FOQG_17845;Gene=BFJ69_g17804;Gene=FOXG_12449;Gene=FOXG_16739;Gene=BFJ65_g11117;Gene=BFJ71_g16845;Gene=FOTG_16023;Gene=FOXG_16676;Gene=BFJ65_g13408;Gene=BFJ70_g17625;Gene=BFJ63_vAg18956;Gene=FRV6_16613;Gene=BFJ68_g16355;Gene=BFJ65_g17720;Ontology_ter…
contig_53_pilon_11498722-11500264	Blast2GO	CDS	1	1542	.	.	.	ID=contig_53_pilon_11498722-11500264;Description=PKS- [01;31m [KNRPS [m [K hybrid synthetase;Gene=FOZG_18177;Gene=BFJ65_g17794;Gene=BFJ65_g18860;Gene=FOQG_17845;Gene=BFJ69_g17804;Gene=FOXG_12449;Gene=FOXG_16739;Gene=BFJ65_g11117;Gene=BFJ71_g16845;Gene=BFJ70_g16853;Gene=FOXG_16676;Gene=BFJ65_g13408;Gene=BFJ70_g17625;Gene=BFJ63_vAg18956;Gene=FRV6_16613;Gene=BFJ65_g17720;Ontology_term=regulation of …
contig_55_pilon_116513-119423	Blast2GO	CDS	1	2910	.	.	.	ID=contig_55_pilon_116513-119423;Description=PKS- [01;31m [KNRPS [m [K hybrid synthetase;Gene=FOZG_18177;Gene=FOQG_17845;Gene=BFJ69_g17804;Gene=FOXG_12449;Gene=FIE12Z_11035;Gene=BFJ65_g11117;Gene=BFJ71_g16845;Gene=FOXG_16676;Gene=FOTG_18889;Gene=BFJ65_g13408;Gene=BFJ65_g15104;Gene=FRV6_16613;Gene=BFJ68_g16355;Gene=BFJ65_g17720;Ontology_term=methylmalonate-semialdehyde dehydrogenase (acylating) ac…
contig_57_pilon_76499-79409	Blast2GO	CDS	1	2910	.	.	.	ID=contig_57_pilon_76499-79409;Description=PKS- [01;31m [KNRPS [m [K hybrid synthetase;Gene=FOZG_18177;Gene=FOQG_17845;Gene=BFJ69_g17804;Gene=FOXG_12449;Gene=FIE12Z_11035;Gene=BFJ65_g11117;Gene=BFJ71_g16845;Gene=FOXG_16676;Gene=FOTG_18889;Gene=BFJ65_g13408;Gene=BFJ65_g15104;Gene=FRV6_16613;Gene=BFJ68_g16355;Gene=BFJ65_g17720;Ontology_term=regulation of transcription, DNA-templated;Ontology_id=GO:…
contig_57_pilon_185005-187540	Blast2GO	CDS	1	2535	.	.	.	ID=contig_57_pilon_185005-187540;Description=PKS- [01;31m [KNRPS [m [K hybrid synthetase;Gene=BFJ68_g16247;Gene=FOC1_g10000627;Gene=BFJ63_vAg18341;Gene=FOXB_00077;Gene=Q870E2;Gene=BFJ68_g16918;Gene=FOC1_g10000094;Gene=FIE12Z_12827;Gene=BFJ72_g15236;Gene=Focb16_v010792;Gene=Focb16_v005462;Gene=BFJ72_g15136;Gene=BFJ65_g18313;Gene=BFJ65_g18467;Gene=A0A2L2T9X8;Gene=BFJ65_g14530;Gene=BFJ65_g14488;Gene…
contig_57_pilon_781506-782523	Blast2GO	CDS	1	1017	.	.	.	ID=contig_57_pilon_781506-782523;Description=PKS- [01;31m [KNRPS [m [K hybrid synthetase;Gene=BFJ63_vAg16672;Gene=BFJ69_g16107;Gene=FRV6_15320;Gene=FPOA_12060;Gene=FPOA_27762;Gene=FPOA_27201;Gene=FPOA_23820;Gene=Focb16_v005704;Gene=Focb16_v004305;Gene=FPOA_27459;Gene=FPOA_26511;Gene=FPOA_26355;Gene=BFJ68_g16581;Gene=Focb16_v004091;Gene=BFJ65_g16951;Gene=FNYG_14574;Ontology_term=regulation of tran…
contig_57_pilon_859667-862577	Blast2GO	CDS	1	2910	.	.	.	ID=contig_57_pilon_859667-862577;Description=PKS- [01;31m [KNRPS [m [K hybrid synthetase;Gene=FOZG_18177;Gene=FOQG_17845;Gene=BFJ69_g17804;Gene=FOXG_12449;Gene=FIE12Z_11035;Gene=BFJ65_g11117;Gene=BFJ71_g16845;Gene=FOXG_16676;Gene=FOTG_18889;Gene=BFJ65_g13408;Gene=BFJ65_g15104;Gene=FRV6_16613;Gene=BFJ68_g16355;Gene=BFJ65_g17720;Ontology_term=regulation of transcription, DNA-templated;Ontology_id=G…
contig_57_pilon_2311820-2314742	Blast2GO	CDS	1	2922	.	.	.	ID=contig_57_pilon_2311820-2314742;Description=PKS- [01;31m [KNRPS [m [K hybrid synthetase;Gene=BFJ71_g16845;Gene=FPOA_12541;Gene=FOZG_18177;Gene=FPOA_03639;Gene=BFJ69_g17804;Gene=FPOA_20968;Gene=FOXG_12449;Gene=FPOA_06771;Gene=FPOA_21135;Gene=FRV6_16613;Gene=FPOA_09028;Gene=FPOA_14027;Ontology_term=melanin biosynthetic process,DNA binding,zinc ion binding,monophenol monooxygenase activity,regula…
contig_57_pilon_2407802-2410724	Blast2GO	CDS	1	2922	.	.	.	ID=contig_57_pilon_2407802-2410724;Description=PKS- [01;31m [KNRPS [m [K hybrid synthetase;Gene=FPOA_12541;Gene=FOZG_18177;Gene=FOQG_17845;Gene=BFJ69_g17804;Gene=FPOA_20968;Gene=FOXG_12449;Gene=FPOA_06771;Gene=FPOA_21135;Gene=FPOA_09028;Gene=BFJ71_g16845;Gene=FPOA_03639;Gene=BFJ68_g16355;Gene=FPOA_14027;Ontology_term=melanin biosynthetic process,DNA binding,zinc ion binding,monophenol monooxygena…
contig_57_pilon_3595248-3598158	Blast2GO	CDS	1	2910	.	.	.	ID=contig_57_pilon_3595248-3598158;Description=PKS- [01;31m [KNRPS [m [K hybrid synthetase;Gene=FOZG_18177;Gene=FOQG_17845;Gene=BFJ69_g17804;Gene=FOXG_12449;Gene=FIE12Z_11035;Gene=BFJ65_g11117;Gene=BFJ71_g16845;Gene=FOXG_16676;Gene=FOTG_18889;Gene=BFJ65_g13408;Gene=BFJ65_g15104;Gene=FRV6_16613;Gene=BFJ68_g16355;Gene=BFJ65_g17720;Ontology_term=regulation of transcription, DNA-templated;Ontology_id…
contig_57_pilon_4117596-4120518	Blast2GO	CDS	1	2922	.	.	.	ID=contig_57_pilon_4117596-4120518;Description=PKS- [01;31m [KNRPS [m [K hybrid synthetase;Gene=FPOA_12541;Gene=FOZG_18177;Gene=FOQG_17845;Gene=BFJ69_g17804;Gene=FPOA_20968;Gene=FOXG_12449;Gene=FPOA_06771;Gene=FPOA_21135;Gene=FPOA_09028;Gene=BFJ71_g16845;Gene=FPOA_03639;Gene=BFJ68_g16355;Gene=FPOA_14027;Ontology_term=melanin biosynthetic process,DNA binding,zinc ion binding,monophenol monooxygena…
contig_57_pilon_5273994-5276904	Blast2GO	CDS	1	2910	.	.	.	ID=contig_57_pilon_5273994-5276904;Description=PKS- [01;31m [KNRPS [m [K hybrid synthetase;Gene=FOZG_18177;Gene=FOQG_17845;Gene=BFJ69_g17804;Gene=FOXG_12449;Gene=FIE12Z_11035;Gene=BFJ65_g11117;Gene=BFJ71_g16845;Gene=FOXG_16676;Gene=FOTG_18889;Gene=BFJ65_g13408;Gene=BFJ65_g15104;Gene=FRV6_16613;Gene=BFJ68_g16355;Gene=BFJ65_g17720;Ontology_term=regulation of transcription, DNA-templated;Ontology_id…
contig_57_pilon_5963498-5966420	Blast2GO	CDS	1	2922	.	.	.	ID=contig_57_pilon_5963498-5966420;Description=PKS- [01;31m [KNRPS [m [K hybrid synthetase;Gene=FPOA_12541;Gene=FOZG_18177;Gene=FOQG_17845;Gene=BFJ69_g17804;Gene=FPOA_20968;Gene=FOXG_12449;Gene=FPOA_06771;Gene=FPOA_21135;Gene=FPOA_09028;Gene=BFJ71_g16845;Gene=FPOA_03639;Gene=BFJ68_g16355;Gene=FPOA_14027;Ontology_term=melanin biosynthetic process,DNA binding,zinc ion binding,monophenol monooxygena…
contig_6_pilon_93295-96205	Blast2GO	CDS	1	2910	.	.	.	ID=contig_6_pilon_93295-96205;Description=PKS- [01;31m [KNRPS [m [K hybrid synthetase;Gene=FOZG_18177;Gene=FOQG_17845;Gene=BFJ69_g17804;Gene=FOXG_12449;Gene=FIE12Z_11035;Gene=BFJ65_g11117;Gene=BFJ71_g16845;Gene=FOXG_16676;Gene=FOTG_18889;Gene=BFJ65_g13408;Gene=BFJ65_g15104;Gene=FRV6_16613;Gene=BFJ68_g16355;Gene=BFJ65_g17720;Ontology_term=regulation of transcription, DNA-templated;Ontology_id=GO:0…
contig_6_pilon_319895-322805	Blast2GO	CDS	1	2910	.	.	.	ID=contig_6_pilon_319895-322805;Description=PKS- [01;31m [KNRPS [m [K hybrid synthetase;Gene=FOZG_18177;Gene=FOQG_17845;Gene=BFJ69_g17804;Gene=FOXG_12449;Gene=FIE12Z_11035;Gene=BFJ65_g11117;Gene=BFJ71_g16845;Gene=FOXG_16676;Gene=FOTG_18889;Gene=BFJ65_g13408;Gene=BFJ65_g15104;Gene=FRV6_16613;Gene=BFJ68_g16355;Gene=BFJ65_g17720;Ontology_term=regulation of transcription, DNA-templated;Ontology_id=GO…
contig_6_pilon_370052-372962	Blast2GO	CDS	1	2910	.	.	.	ID=contig_6_pilon_370052-372962;Description=PKS- [01;31m [KNRPS [m [K hybrid synthetase;Gene=FOZG_18177;Gene=FOQG_17845;Gene=BFJ69_g17804;Gene=FOXG_12449;Gene=FIE12Z_11035;Gene=BFJ65_g11117;Gene=BFJ71_g16845;Gene=FOXG_16676;Gene=FOTG_18889;Gene=BFJ65_g13408;Gene=BFJ65_g15104;Gene=FRV6_16613;Gene=BFJ68_g16355;Gene=BFJ65_g17720;Ontology_term=regulation of transcription, DNA-templated;Ontology_id=GO…
contig_6_pilon_3486321-3489252	Blast2GO	CDS	1	2931	.	.	.	ID=contig_6_pilon_3486321-3489252;Description=PKS- [01;31m [KNRPS [m [K hybrid synthetase;Gene=BFJ65_g16990;Gene=FOQG_17845;Gene=BFJ69_g17804;Gene=BFJ69_g17906;Gene=BFJ65_g11117;Gene=BFJ71_g16845;Gene=FOQG_19362;Gene=FOXG_16676;Gene=FOTG_18889;Gene=BFJ65_g13408;Gene=BFJ70_g17625;Gene=Focb16_v004285;Gene=FRV6_16613;Gene=BFJ68_g16355;Gene=BFJ65_g17720;Ontology_term=regulation of transcription, DNA-…
contig_70_pilon_65651-68561	Blast2GO	CDS	1	2910	.	.	.	ID=contig_70_pilon_65651-68561;Description=PKS- [01;31m [KNRPS [m [K hybrid synthetase;Gene=FOZG_18177;Gene=FOQG_17845;Gene=BFJ69_g17804;Gene=FOXG_12449;Gene=FIE12Z_11035;Gene=BFJ65_g11117;Gene=BFJ71_g16845;Gene=FOXG_16676;Gene=FOTG_18889;Gene=BFJ65_g13408;Gene=BFJ65_g15104;Gene=FRV6_16613;Gene=BFJ68_g16355;Gene=BFJ65_g17720;Ontology_term=regulation of transcription, DNA-templated;Ontology_id=GO:…
contig_73_pilon_77637-78561	Blast2GO	CDS	1	924	.	.	.	ID=contig_73_pilon_77637-78561;Description=PKS- [01;31m [KNRPS [m [K hybrid synthetase;Gene=FPOA_12541;Gene=FOZG_18177;Gene=FPOA_03639;Gene=BFJ69_g17804;Gene=FPOA_20968;Gene=Focb16_v004285;Gene=FOXG_12449;Gene=FPOA_06771;Gene=BFJ70_g17675;Gene=FPOA_21135;Gene=FPOA_09028;Gene=FPOA_14027;Ontology_term=melanin biosynthetic process,DNA binding,zinc ion binding,monophenol monooxygenase activity,regula…
contig_73_pilon_130456-133366	Blast2GO	CDS	1	2910	.	.	.	ID=contig_73_pilon_130456-133366;Description=PKS- [01;31m [KNRPS [m [K hybrid synthetase;Gene=FOZG_18177;Gene=FOQG_17845;Gene=BFJ69_g17804;Gene=FOXG_12449;Gene=FIE12Z_11035;Gene=BFJ65_g11117;Gene=BFJ71_g16845;Gene=FOXG_16676;Gene=FOTG_18889;Gene=BFJ65_g13408;Gene=BFJ65_g15104;Gene=FRV6_16613;Gene=BFJ68_g16355;Gene=BFJ65_g17720;Ontology_term=regulation of transcription, DNA-templated;Ontology_id=G…
contig_74_pilon_176832-178029	Blast2GO	CDS	1	1197	.	.	.	ID=contig_74_pilon_176832-178029;Description=PKS- [01;31m [KNRPS [m [K hybrid synthetase;Gene=FPOA_12541;Gene=BFJ68_g17328;Gene=FPOA_20968;Gene=FPOA_06771;Gene=FNYG_12618;Gene=FPOA_21135;Gene=FPOA_09028;Gene=BFJ71_g16845;Gene=BFJ71_g17505;Gene=FPOA_03639;Gene=BFJ65_g13409;Gene=Focb16_v004285;Gene=BFJ69_g18133;Gene=BFJ70_g17675;Gene=BFJ68_g16355;Gene=FPOA_14027;Ontology_term=DNA binding,methylmalo…
contig_74_pilon_379793-380789	Blast2GO	CDS	1	996	.	.	.	ID=contig_74_pilon_379793-380789;Description=PKS- [01;31m [KNRPS [m [K hybrid synthetase;Gene=FOZG_18177;Gene=BFJ65_g17794;Gene=BFJ65_g16990;Gene=FocTR4_00007850;Gene=BFJ65_g13408;Gene=BFJ69_g17804;Gene=BFJ65_g18592;Gene=FOXG_12449;Gene=FOXG_16739;Gene=BFJ63_vAg18956;Ontology_term=regulation of transcription, DNA-templated;Ontology_id=GO:0006355
contig_74_pilon_544649-547559	Blast2GO	CDS	1	2910	.	.	.	ID=contig_74_pilon_544649-547559;Description=PKS- [01;31m [KNRPS [m [K hybrid synthetase;Gene=FOZG_18177;Gene=FOQG_17845;Gene=BFJ69_g17804;Gene=FOXG_12449;Gene=FIE12Z_11035;Gene=BFJ65_g11117;Gene=BFJ71_g16845;Gene=FOXG_16676;Gene=FOTG_18889;Gene=BFJ65_g13408;Gene=BFJ65_g15104;Gene=FRV6_16613;Gene=BFJ68_g16355;Gene=BFJ65_g17720;Ontology_term=regulation of transcription, DNA-templated;Ontology_id=G…
contig_75_pilon_129171-132081	Blast2GO	CDS	1	2910	.	.	.	ID=contig_75_pilon_129171-132081;Description=PKS- [01;31m [KNRPS [m [K hybrid synthetase;Gene=FOZG_18177;Gene=FOQG_17845;Gene=BFJ69_g17804;Gene=FOXG_12449;Gene=FIE12Z_11035;Gene=BFJ65_g11117;Gene=BFJ71_g16845;Gene=FOXG_16676;Gene=FOTG_18889;Gene=BFJ65_g13408;Gene=BFJ65_g15104;Gene=FRV6_16613;Gene=BFJ68_g16355;Gene=BFJ65_g17720;Ontology_term=regulation of transcription, DNA-templated;Ontology_id=G…
contig_78_pilon_9680-12590	Blast2GO	CDS	1	2910	.	.	.	ID=contig_78_pilon_9680-12590;Description=PKS- [01;31m [KNRPS [m [K hybrid synthetase;Gene=FOZG_18177;Gene=FOQG_17845;Gene=BFJ69_g17804;Gene=FOXG_12449;Gene=FIE12Z_11035;Gene=BFJ65_g11117;Gene=BFJ71_g16845;Gene=FOXG_16676;Gene=FOTG_18889;Gene=BFJ65_g13408;Gene=BFJ65_g15104;Gene=FRV6_16613;Gene=BFJ68_g16355;Gene=BFJ65_g17720;Ontology_term=regulation of transcription, DNA-templated;Ontology_id=GO:0…
contig_8_pilon_73956-76866	Blast2GO	CDS	1	2910	.	.	.	ID=contig_8_pilon_73956-76866;Description=PKS- [01;31m [KNRPS [m [K hybrid synthetase;Gene=FOZG_18177;Gene=FOQG_17845;Gene=BFJ69_g17804;Gene=FOXG_12449;Gene=FIE12Z_11035;Gene=BFJ65_g11117;Gene=BFJ71_g16845;Gene=FOXG_16676;Gene=FOTG_18889;Gene=BFJ65_g13408;Gene=BFJ65_g15104;Gene=FRV6_16613;Gene=BFJ68_g16355;Gene=BFJ65_g17720;Ontology_term=regulation of transcription, DNA-templated;Ontology_id=GO:0…
contig_8_pilon_194787-197697	Blast2GO	CDS	1	2910	.	.	.	ID=contig_8_pilon_194787-197697;Description=PKS- [01;31m [KNRPS [m [K hybrid synthetase;Gene=FOZG_18177;Gene=FOQG_17845;Gene=BFJ69_g17804;Gene=FOXG_12449;Gene=FIE12Z_11035;Gene=BFJ65_g11117;Gene=BFJ71_g16845;Gene=FOXG_16676;Gene=FOTG_18889;Gene=BFJ65_g13408;Gene=BFJ65_g15104;Gene=FRV6_16613;Gene=BFJ68_g16355;Gene=BFJ65_g17720;Ontology_term=regulation of transcription, DNA-templated;Ontology_id=GO…
contig_87_pilon_17839-19387	Blast2GO	CDS	1	1548	.	.	.	ID=contig_87_pilon_17839-19387;Description=PKS- [01;31m [KNRPS [m [K hybrid synthetase;Gene=FRV6_16622;Gene=BFJ68_g17328;Gene=FOQG_17845;Gene=BFJ69_g17906;Gene=BFJ65_g11117;Gene=BFJ71_g16845;Gene=FOQG_19362;Gene=BFJ71_g17505;Gene=FOTG_18889;Gene=BFJ65_g13408;Gene=BFJ70_g17625;Gene=BFJ65_g15104;Gene=Focb16_v004285;Gene=BFJ69_g18133;Gene=FRV6_16613;Gene=BFJ65_g17720;Ontology_term=methylmalonate-sem…
contig_89_pilon_61417-64327	Blast2GO	CDS	1	2910	.	.	.	ID=contig_89_pilon_61417-64327;Description=PKS- [01;31m [KNRPS [m [K hybrid synthetase;Gene=FOZG_18177;Gene=FOQG_17845;Gene=BFJ69_g17804;Gene=FOXG_12449;Gene=FIE12Z_11035;Gene=BFJ65_g11117;Gene=BFJ71_g16845;Gene=FOXG_16676;Gene=FOTG_18889;Gene=BFJ65_g13408;Gene=BFJ65_g15104;Gene=FRV6_16613;Gene=BFJ68_g16355;Gene=BFJ65_g17720;Ontology_term=regulation of transcription, DNA-templated;Ontology_id=GO:…
contig_89_pilon_183441-186012	Blast2GO	CDS	1	2571	.	.	.	ID=contig_89_pilon_183441-186012;Description=PKS- [01;31m [KNRPS [m [K hybrid synthetase;Gene=BFJ68_g16247;Gene=FOC1_g10000627;Gene=BFJ63_vAg18341;Gene=FOXB_00077;Gene=Q870E2;Gene=BFJ68_g16918;Gene=FOC1_g10000094;Gene=FIE12Z_12827;Gene=BFJ72_g15236;Gene=Focb16_v010792;Gene=Focb16_v005462;Gene=BFJ72_g15136;Gene=BFJ65_g18313;Gene=BFJ65_g18467;Gene=A0A2L2T9X8;Gene=BFJ65_g14530;Gene=BFJ65_g14488;Gene…
contig_9_pilon_21485-22256	Blast2GO	CDS	1	771	.	.	.	ID=contig_9_pilon_21485-22256;Description=PKS- [01;31m [KNRPS [m [K hybrid synthetase;Gene=BFJ63_vAg16672;Gene=BFJ69_g16107;Gene=FRV6_15320;Gene=FRV6_13082;Gene=FPOA_27762;Gene=FPOA_27201;Gene=FPOA_23820;Gene=Focb16_v005704;Gene=Focb16_v004305;Gene=FPOA_27459;Gene=FPOA_26511;Gene=FPOA_26355;Gene=BFJ69_g18042;Gene=BFJ70_g16538;Gene=BFJ68_g16391;Gene=FPOA_13261;Gene=BFJ65_g17146;Gene=BFJ68_g17355;G…
contig_9_pilon_60053-62975	Blast2GO	CDS	1	2922	.	.	.	ID=contig_9_pilon_60053-62975;Description=PKS- [01;31m [KNRPS [m [K hybrid synthetase;Gene=FPOA_12541;Gene=FOZG_18177;Gene=FOQG_17845;Gene=BFJ69_g17804;Gene=FPOA_20968;Gene=FOXG_12449;Gene=FPOA_06771;Gene=FPOA_21135;Gene=FPOA_09028;Gene=BFJ71_g16845;Gene=FPOA_03639;Gene=BFJ68_g16355;Gene=FPOA_14027;Ontology_term=melanin biosynthetic process,DNA binding,zinc ion binding,monophenol monooxygenase ac…
contig_92_pilon_1107536-1110071	Blast2GO	CDS	1	2535	.	.	.	ID=contig_92_pilon_1107536-1110071;Description=PKS- [01;31m [KNRPS [m [K hybrid synthetase;Gene=BFJ68_g16247;Gene=FOC1_g10000627;Gene=BFJ63_vAg18341;Gene=FOXB_00077;Gene=Q870E2;Gene=BFJ68_g16918;Gene=FOC1_g10000094;Gene=FIE12Z_12827;Gene=BFJ72_g15236;Gene=Focb16_v010792;Gene=Focb16_v005462;Gene=BFJ72_g15136;Gene=BFJ65_g18313;Gene=BFJ65_g18467;Gene=A0A2L2T9X8;Gene=BFJ65_g14530;Gene=BFJ65_g14488;Ge…
contig_92_pilon_1541482-1546590	Blast2GO	CDS	1	5108	.	.	.	ID=contig_92_pilon_1541482-1546590;Description=PKS- [01;31m [KNRPS [m [K hybrid synthetase;Gene=FPOA_12541;Gene=FOZG_18177;Gene=FOQG_17845;Gene=BFJ69_g17804;Gene=FPOA_20968;Gene=FOXG_12449;Gene=FPOA_06771;Gene=FPOA_21135;Gene=FPOA_09028;Gene=BFJ71_g16845;Gene=FPOA_03639;Gene=BFJ68_g16355;Gene=FPOA_14027;Ontology_term=melanin biosynthetic process,DNA binding,zinc ion binding,monophenol monooxygena…
contig_92_pilon_1620407-1623317	Blast2GO	CDS	1	2910	.	.	.	ID=contig_92_pilon_1620407-1623317;Description=PKS- [01;31m [KNRPS [m [K hybrid synthetase;Gene=FOZG_18177;Gene=FOQG_17845;Gene=BFJ69_g17804;Gene=FOXG_12449;Gene=FIE12Z_11035;Gene=BFJ65_g11117;Gene=BFJ71_g16845;Gene=FOXG_16676;Gene=FOTG_18889;Gene=BFJ65_g13408;Gene=BFJ65_g15104;Gene=FRV6_16613;Gene=BFJ68_g16355;Gene=BFJ65_g17720;Ontology_term=regulation of transcription, DNA-templated;Ontology_id…
contig_57_pilon_6179386-6187613	Blast2GO	CDS	1	8227	.	.	.	ID=contig_57_pilon_6179386-6187613;Description=related to non-ribosomal peptide synthetase;Gene=FCULG_00012241;Gene= [01;31m [KNRPS [m [K7;Gene=FOPG_14057;Gene=FOXB_07954;Gene=FSPOR_6069;Gene=FGRA07_04994;Gene=LW93_3437;Gene=FOQG_10426;Gene=FGRAMCML3066_01t09449.1;Gene=FVEG_10547;Gene=FPRO_15719;Ontology_term=phosphopantetheine binding,ligase activity,isomerase activity;Ontology_id=GO:0031177,GO:…
